# Supplementary material for: Analysis of the Interaction Mechanism of the Risk Factors of Gas Explosions in Chinese Underground Coal Mines
Source: Int J Environ Res Public Health. 2022 Jan 17;19(2):1002. doi: 10.3390/ijerph19021002 (PMC8775391; doi:10.3390/ijerph19021002)
Supplement: Supplementary file 1 [file ijerph-19-01002-s001.zip]

Archive with 1 entries (1 files):
- ijerph-1521319-supplementary.pdf
